# Supplementary material for: Design, Synthesis, and Evaluation of Antinociceptive Properties of Novel CBD-Based Terpene-Cinnamoyl-Acyl-Hydrazone Analogues
Source: Pharmaceuticals (Basel). 2025 May 20;18(5):755. doi: 10.3390/ph18050755 (PMC12114903; doi:10.3390/ph18050755)
Supplement: Supplementary file 1 [file pharmaceuticals-18-00755-s001.zip]

Archive with 1 entries (1 files):
- pharmaceuticals-3631544-supplementary.pdf
